# Supplementary material for: A Comprehensive Proteomic Survey of ABA-Induced Protein Phosphorylation in Rice (Oryza sativa L.)
Source: Int J Mol Sci. 2017 Jan 3;18(1):60. doi: 10.3390/ijms18010060 (PMC5297695; doi:10.3390/ijms18010060)
Supplement: Supplementary file 1 [file ijms-18-00060-s001.zip]

Archive with 2 entries (2 files):
- ijms-162935-suppl .pdf
- Table S1-S3.xls
